# Supplementary material for: Reference Gene Validation via RT–qPCR for Human iPSC-Derived Neural Stem Cells and Neural Progenitors
Source: Mol Neurobiol. 2019 Mar 29;56(10):6820–32. doi: 10.1007/s12035-019-1538-x (PMC6728297; doi:10.1007/s12035-019-1538-x)
Supplement: Supplementary file 1 — Candidates for reference genes Gene Ontology (GO) enrichment analysis (XLS 366 kb) [file 12035_2019_1538_MOESM1_ESM.xls]

## Sheet: Description of genes
Tab. 1. Description of analyzed genes from: GeneCards®: The Human Gene Database (involved UniProtKB/Swiss-Prot Database) and STRING: functional protein association networks
Symbol	Name	Gene description
		GeneCards®: The Human Gene Database, UniProtKB/Swiss-Prot Database	STRING: functional protein association networks
CAPN10	Calpain 10	CAPN10 (Calpain 10) is a Protein Coding gene. Calcium-regulated non-lysosomal thiol-protease which catalyzes limited proteolysis of substrates involved in cytoskeletal remodeling and signal transduction. May play a role in insulin-stimulated glucose uptake. Calpains represent a ubiquitous, well-conserved family of calcium-dependent cysteine proteases. Gene Ontology (GO) annotations related to thi…	Calpain 10; Calcium-regulated non-lysosomal thiol-protease which catalyze limited proteolysis of substrates involved in cytoskeletal remodeling and signal transduction. May play a role in insulin-stimulated glucose uptake.
CCNG1	Cyclin G1	CCNG1 (Cyclin G1) is a Protein Coding gene. The eukaryotic cell cycle is governed by cyclin-dependent protein kinases (CDKs) whose activities are regulated by cyclins and CDK inhibitors. The protein encoded by this gene is a member of the cyclin family and contains the cyclin box. Transcriptional activation of this gene can be induced by tumor protein p53. May play a role in growth regulation. Is…	Cyclin G1; May play a role in growth regulation. Is associated with G2/M phase arrest in response to DNA damage. May be an intermediate by which p53 mediates its role as an inhibitor of cellular proliferation (by similarity).
EEF1A1	Eukaryotic Translation Elongation Factor 1 Alpha 1	EEF1A1 (Eukaryotic Translation Elongation Factor 1 Alpha 1) is a Protein Coding gene. This gene encodes an isoform of the alpha subunit of the elongation factor-1 complex, which is responsible for the enzymatic delivery of aminoacyl tRNAs to the ribosome. This protein promotes the GTP-dependent binding of aminoacyl-tRNA to the A-site of ribosomes during protein biosynthesis. With PARP1 and TXK, f…	Eukaryotic translation elongation factor 1 alpha 1; This protein promotes the GTP-dependent binding of aminoacyl-tRNA to the A-site of ribosomes during protein biosynthesis. With PARP1 and TXK, forms a complex that acts as a T helper 1 (Th1) cell-specific transcription factor and binds the promoter of IFN-gamma to directly regulate its transcription, and is thus involved importantly in Th1 cytoki…
EID2	EP300 Interacting Inhibitor Of Differentiation 2	EID2 (EP300 Interacting Inhibitor Of Differentiation 2) is a Protein Coding gene. Among its related pathways are TGF-beta Signaling Pathway. Gene Ontology (GO) annotations related to this gene include SMAD binding. Interacts with EP300 and acts as a repressor of MYOD-dependent transcription and muscle differentiation. Inhibits EP300 histone acetyltransferase activity. Acts as a repressor of TGFB/…	EP300 interacting inhibitor of differentiation 2; Interacts with EP300 and acts as a repressor of MYOD- dependent transcription and muscle differentiation. Inhibits EP300 histone acetyltransferase activity. Acts as a repressor of TGFB/SMAD transcriptional responses. May act as a repressor of the TGFB/SMAD3-dependent signaling by selectively blocking formation of TGFB-induced SMAD3-SMAD4 complex.
GAPDH	Glyceraldehyde-3-Phosphate Dehydrogenase	GAPDH (Glyceraldehyde-3-Phosphate Dehydrogenase) is a Protein Coding gene. This gene encodes a member of the glyceraldehyde-3-phosphate dehydrogenase protein family. The product of this gene catalyzes an important energy-yielding step in carbohydrate metabolism, the reversible oxidative phosphorylation of glyceraldehyde-3-phosphate in the presence of inorganic phosphate and nicotinamide adenine d…	Glyceraldehyde-3-phosphate dehydrogenase; Has both glyceraldehyde-3-phosphate dehydrogenase and nitrosylase activities, thereby playing a role in glycolysis and nuclear functions, respectively. Participates in nuclear events including transcription, RNA transport, DNA replication and apoptosis. Nuclear functions are probably due to the nitrosylase activity that mediates cysteine S-nitrosylation o…
HPRT1	Hypoxanthine Phosphoribosyltransferase 1	HPRT1 (Hypoxanthine Phosphoribosyltransferase 1) is a Protein Coding gene. The protein encoded by this gene is a transferase, which catalyzes conversion of hypoxanthine to inosine monophosphate and guanine to guanosine monophosphate via transfer of the 5-phosphoribosyl group from 5-phosphoribosyl 1-pyrophosphate. This enzyme plays a central role in the generation of purine nucleotides through the…	Hypoxanthine phosphoribosyltransferase 1; Converts guanine to guanosine monophosphate, and hypoxanthine to inosine monophosphate. Transfers the 5- phosphoribosyl group from 5-phosphoribosylpyrophosphate onto the purine. Plays a central role in the generation of purine nucleotides through the purine salvage pathway.
MYC	MYC Proto-Oncogene, BHLH Transcription Factor	MYC (MYC Proto-Oncogene, BHLH Transcription Factor) is a Protein Coding gene. This gene is a proto-oncogene and encodes a nuclear phosphoprotein that plays a role in cell cycle progression, apoptosis and cellular transformation. This complex binds to the E box DNA consensus sequence and regulates the transcription of specific target genes. Among its related pathways are ERK Signaling and p38 MAPK…	Transcription factor that binds DNA in a non-specific manner, yet also specifically recognizes the core sequence 5’- CAC[GA]TG-3’. Activates the transcription of growth-related genes.
NAT1	N-Acetyltransferase 1	NAT1 (N-Acetyltransferase 1) is a Protein Coding gene. The enzyme encoded by this gene catalyzes the transfer of an acetyl group from acetyl-CoA to various arylamine and hydrazine substrates. This enzyme helps metabolize drugs and other xenobiotics, and functions in folate catabolism. Gene Ontology (GO) annotations related to this gene include acetyltransferase activity and arylamine N-acetyltran…	N-acetyltransferase 1 (arylamine N-acetyltransferase); Participates in the detoxification of a plethora of hydrazine and arylamine drugs. Catalyzes the N- or O-acetylation of various arylamine and heterocyclic amine substrates and is able to bioactivate several known carcinogens.
PHB	Prohibitin	PHB (Prohibitin) is a Protein Coding gene. This gene is evolutionarily conserved, and its product is proposed to play a role in human cellular senescence and tumor suppression. Antiproliferative activity is reported to be localized to the 3' UTR, which is proposed to function as a trans-acting regulatory RNA. Prohibitin inhibits DNA synthesis. It has a role in regulating proliferation. As yet it …	Prohibitin; Prohibitin inhibits DNA synthesis. It has a role in regulating proliferation. As yet it is unclear if the protein or the mRNA exhibits this effect. May play a role in regulating mitochondrial respiration activity and in aging.
RABEP2	Rabaptin, RAB GTPase Binding Effector Protein 2	RABEP2 (Rabaptin, RAB GTPase Binding Effector Protein 2) is a Protein Coding gene. Plays a role in membrane trafficking and in homotypic early endosome fusion. Gene Ontology (GO) annotations related to this gene include GTPase activator activity and growth factor activity.	Rabaptin, RAB GTPase binding effector protein 2; Plays a role in membrane trafficking and in homotypic early endosome fusion.
RPLP0	Ribosomal Protein Lateral Stalk Subunit P0	RPLP0 (Ribosomal Protein Lateral Stalk Subunit P0) is a Protein Coding gene. This gene encodes a ribosomal protein that is a component of the 60S subunit. Gene Ontology (GO) annotations related to this gene include structural constituent of ribosome.	Ribosomal protein, large, P0; Ribosomal protein P0 is the functional equivalent of E.coli protein L10.
TBP	TATA-Box Binding Protein	TBP (TATA-Box Binding Protein) is a Protein Coding gene. The protein that coordinates these activities is transcription factor IID (TFIID), which binds to the core promoter to position the polymerase properly, serves as the scaffold for assembly of the remainder of the transcription complex, and acts as a channel for regulatory signals. Gene Ontology (GO) annotations related to this gene include …	TATA box binding protein; General transcription factor that functions at the core of the DNA-binding multiprotein factor TFIID. Binding of TFIID to the TATA box is the initial transcriptional step of the pre- initiation complex (PIC), playing a role in the activation of eukaryotic genes transcribed by RNA polymerase II. Component of the transcription factor SL1/TIF-IB complex, which is involved i…
TUBB3	Tubulin Beta 3 Class III	TUBB3 (Tubulin Beta 3 Class III) is a Protein Coding gene. Among its related pathways are Development Slit-Robo signaling and Cytoskeletal Signaling. Tubulin is the major constituent of microtubules. It binds two moles of GTP, one at an exchangeable site on the beta chain and one at a non-exchangeable site on the alpha chain. TUBB3 plays a critical role in proper axon guidance and mantainance. Ge…	Tubulin, beta 3 class III; Tubulin is the major constituent of microtubules. It binds two moles of GTP, one at an exchangeable site on the beta chain and one at a non-exchangeable site on the alpha chain.
UBC	Ubiquitin C	UBC (Ubiquitin C) is a Protein Coding gene. This gene represents a ubiquitin gene, ubiquitin C. The encoded protein is a polyubiquitin precursor. Conjugation of ubiquitin monomers or polymers can lead to various effects within a cell, depending on the residues to which ubiquitin is conjugated. Ubiquitination has been associated with protein degradation, DNA repair, cell cycle regulation, kinase m…	Ubiquitin C; Ubiquitin- Exists either covalently attached to another protein, or free (unanchored). When covalently bound, it is conjugated to target proteins via an isopeptide bond either as a monomer (monoubiquitin), a polymer linked via different Lys residues of the ubiquitin (polyubiquitin chains) or a linear polymer linked via the initiator Met of the ubiquitin (linear polyubiquitin chains).
ZNF324B	Zinc Finger Protein 324B	ZNF324B (Zinc Finger Protein 324B) is a Protein Coding gene. Among its related pathways are Gene Expression. May be involved in transcriptional regulation. Gene Ontology (GO) annotations related to this gene include nucleic acid binding.	Zinc finger protein 324B; May be involved in transcriptional regulation.
Source: STRING: functional protein association networks: https://string-db.org/; GeneCards®: The Human Gene Database: https://www.genecards.org/.

## Sheet: Protein-protein network
	Source: STRING: functional protein association networks: https://string-db.org/

## Sheet: Biological process (GO)
#pathway ID	pathway description	observed gene count	false discovery rate	matching proteins in your network (IDs)	matching proteins in your network (labels)
GO.0019080	viral gene expression	6	1.76e-05	ENSP00000339027,ENSP00000344818,ENSP00000346001,ENSP00000346022,ENSP00000346037,ENSP00000433821	RPL3,RPL9,RPLP0,RPLP1,RPS3,UBC
GO.0006414	translational elongation	6	0.000107	ENSP00000330054,ENSP00000339027,ENSP00000346001,ENSP00000346022,ENSP00000346037,ENSP00000433821	EEF1A1,RPL3,RPL9,RPLP0,RPLP1,RPS3
GO.0006614	SRP-dependent cotranslational protein targeting to membrane	5	0.000107	ENSP00000339027,ENSP00000346001,ENSP00000346022,ENSP00000346037,ENSP00000433821	RPL3,RPL9,RPLP0,RPLP1,RPS3
GO.0019083	viral transcription	5	0.000107	ENSP00000339027,ENSP00000346001,ENSP00000346022,ENSP00000346037,ENSP00000433821	RPL3,RPL9,RPLP0,RPLP1,RPS3
GO.0034654	nucleobase-containing compound biosynthetic process	14	0.000107	ENSP00000230354,ENSP00000298556,ENSP00000300408,ENSP00000330054,ENSP00000337473,ENSP00000339027,ENSP00000344818,ENSP00000346001,ENSP00000346022,ENSP00000346037,ENSP00000359531,ENSP00000367207,ENSP00000375073,ENSP00000433821	EEF1A1,EID2,GTF2B,HPRT1,MYC,PHB,RPL3,RPL9,RPLP0,RPLP1,RPS3,TBP,UBC,ZNF324B
GO.0000184	nuclear-transcribed mRNA catabolic process, nonsense-mediated decay	5	0.000108	ENSP00000339027,ENSP00000346001,ENSP00000346022,ENSP00000346037,ENSP00000433821	RPL3,RPL9,RPLP0,RPLP1,RPS3
GO.0019058	viral life cycle	6	0.000108	ENSP00000339027,ENSP00000344818,ENSP00000346001,ENSP00000346022,ENSP00000346037,ENSP00000433821	RPL3,RPL9,RPLP0,RPLP1,RPS3,UBC
GO.0032774	RNA biosynthetic process	13	0.000133	ENSP00000230354,ENSP00000300408,ENSP00000330054,ENSP00000337473,ENSP00000339027,ENSP00000344818,ENSP00000346001,ENSP00000346022,ENSP00000346037,ENSP00000359531,ENSP00000367207,ENSP00000375073,ENSP00000433821	EEF1A1,EID2,GTF2B,MYC,PHB,RPL3,RPL9,RPLP0,RPLP1,RPS3,TBP,UBC,ZNF324B
GO.0016032	viral process	8	0.000145	ENSP00000230354,ENSP00000339027,ENSP00000344818,ENSP00000346001,ENSP00000346022,ENSP00000346037,ENSP00000359531,ENSP00000433821	GTF2B,RPL3,RPL9,RPLP0,RPLP1,RPS3,TBP,UBC
GO.0006139	nucleobase-containing compound metabolic process	15	0.000266	ENSP00000229239,ENSP00000230354,ENSP00000298556,ENSP00000300408,ENSP00000330054,ENSP00000337473,ENSP00000339027,ENSP00000344818,ENSP00000346001,ENSP00000346022,ENSP00000346037,ENSP00000359531,ENSP00000367207,ENSP00000375073,ENSP00000433821	EEF1A1,EID2,GAPDH,GTF2B,HPRT1,MYC,PHB,RPL3,RPL9,RPLP0,RPLP1,RPS3,TBP,UBC,ZNF324B
GO.0006412	translation	6	0.000346	ENSP00000330054,ENSP00000339027,ENSP00000346001,ENSP00000346022,ENSP00000346037,ENSP00000433821	EEF1A1,RPL3,RPL9,RPLP0,RPLP1,RPS3
GO.0006415	translational termination	5	0.000346	ENSP00000339027,ENSP00000346001,ENSP00000346022,ENSP00000346037,ENSP00000433821	RPL3,RPL9,RPLP0,RPLP1,RPS3
GO.0034655	nucleobase-containing compound catabolic process	6	0.000346	ENSP00000298556,ENSP00000339027,ENSP00000346001,ENSP00000346022,ENSP00000346037,ENSP00000433821	HPRT1,RPL3,RPL9,RPLP0,RPLP1,RPS3
GO.0043933	macromolecular complex subunit organization	11	0.000346	ENSP00000298556,ENSP00000300408,ENSP00000339027,ENSP00000346001,ENSP00000346022,ENSP00000346037,ENSP00000349960,ENSP00000367207,ENSP00000375073,ENSP00000433821,ENSP00000451560	ACTB,EID2,HPRT1,MYC,PHB,RPL3,RPL9,RPLP0,RPLP1,RPS3,TUBB3
GO.1901576	organic substance biosynthetic process	15	0.00037	ENSP00000229239,ENSP00000230354,ENSP00000298556,ENSP00000300408,ENSP00000330054,ENSP00000337473,ENSP00000339027,ENSP00000344818,ENSP00000346001,ENSP00000346022,ENSP00000346037,ENSP00000359531,ENSP00000367207,ENSP00000375073,ENSP00000433821	EEF1A1,EID2,GAPDH,GTF2B,HPRT1,MYC,PHB,RPL3,RPL9,RPLP0,RPLP1,RPS3,TBP,UBC,ZNF324B
GO.0006413	translational initiation	5	0.000797	ENSP00000339027,ENSP00000346001,ENSP00000346022,ENSP00000346037,ENSP00000433821	RPL3,RPL9,RPLP0,RPLP1,RPS3
GO.0034645	cellular macromolecule biosynthetic process	13	0.00102	ENSP00000230354,ENSP00000300408,ENSP00000330054,ENSP00000337473,ENSP00000339027,ENSP00000344818,ENSP00000346001,ENSP00000346022,ENSP00000346037,ENSP00000359531,ENSP00000367207,ENSP00000375073,ENSP00000433821	EEF1A1,EID2,GTF2B,MYC,PHB,RPL3,RPL9,RPLP0,RPLP1,RPS3,TBP,UBC,ZNF324B
GO.0006725	cellular aromatic compound metabolic process	14	0.00169	ENSP00000229239,ENSP00000230354,ENSP00000300408,ENSP00000330054,ENSP00000337473,ENSP00000339027,ENSP00000344818,ENSP00000346001,ENSP00000346022,ENSP00000346037,ENSP00000359531,ENSP00000367207,ENSP00000375073,ENSP00000433821	EEF1A1,EID2,GAPDH,GTF2B,MYC,PHB,RPL3,RPL9,RPLP0,RPLP1,RPS3,TBP,UBC,ZNF324B
GO.0019538	protein metabolic process	13	0.00177	ENSP00000229239,ENSP00000300408,ENSP00000330054,ENSP00000339027,ENSP00000344818,ENSP00000346001,ENSP00000346022,ENSP00000346037,ENSP00000349960,ENSP00000367207,ENSP00000375844,ENSP00000433821,ENSP00000451560	ACTB,CAPN10,EEF1A1,GAPDH,MYC,PHB,RPL3,RPL9,RPLP0,RPLP1,RPS3,TUBB3,UBC
GO.0022411	cellular component disassembly	6	0.00177	ENSP00000339027,ENSP00000346001,ENSP00000346022,ENSP00000346037,ENSP00000375844,ENSP00000433821	CAPN10,RPL3,RPL9,RPLP0,RPLP1,RPS3
GO.0010467	gene expression	13	0.00203	ENSP00000230354,ENSP00000300408,ENSP00000330054,ENSP00000337473,ENSP00000339027,ENSP00000344818,ENSP00000346001,ENSP00000346022,ENSP00000346037,ENSP00000359531,ENSP00000367207,ENSP00000375073,ENSP00000433821	EEF1A1,EID2,GTF2B,MYC,PHB,RPL3,RPL9,RPLP0,RPLP1,RPS3,TBP,UBC,ZNF324B
GO.0044267	cellular protein metabolic process	12	0.00227	ENSP00000229239,ENSP00000300408,ENSP00000330054,ENSP00000339027,ENSP00000344818,ENSP00000346001,ENSP00000346022,ENSP00000346037,ENSP00000349960,ENSP00000367207,ENSP00000433821,ENSP00000451560	ACTB,EEF1A1,GAPDH,MYC,PHB,RPL3,RPL9,RPLP0,RPLP1,RPS3,TUBB3,UBC
GO.0061024	membrane organization	7	0.00247	ENSP00000339027,ENSP00000344818,ENSP00000346001,ENSP00000346022,ENSP00000346037,ENSP00000349960,ENSP00000433821	ACTB,RPL3,RPL9,RPLP0,RPLP1,RPS3,UBC
GO.1901360	organic cyclic compound metabolic process	14	0.00267	ENSP00000229239,ENSP00000230354,ENSP00000300408,ENSP00000330054,ENSP00000337473,ENSP00000339027,ENSP00000344818,ENSP00000346001,ENSP00000346022,ENSP00000346037,ENSP00000359531,ENSP00000367207,ENSP00000375073,ENSP00000433821	EEF1A1,EID2,GAPDH,GTF2B,MYC,PHB,RPL3,RPL9,RPLP0,RPLP1,RPS3,TBP,UBC,ZNF324B
GO.1901566	organonitrogen compound biosynthetic process	7	0.00416	ENSP00000298556,ENSP00000330054,ENSP00000339027,ENSP00000346001,ENSP00000346022,ENSP00000346037,ENSP00000433821	EEF1A1,HPRT1,RPL3,RPL9,RPLP0,RPLP1,RPS3
GO.0042221	response to chemical	12	0.00552	ENSP00000229239,ENSP00000298556,ENSP00000300408,ENSP00000330054,ENSP00000344818,ENSP00000346001,ENSP00000349960,ENSP00000367207,ENSP00000375073,ENSP00000375844,ENSP00000443194,ENSP00000451560	ACTB,CAPN10,EEF1A1,EID2,GAPDH,HPRT1,MYC,NAT1,PHB,RPL3,TUBB3,UBC
GO.0071822	protein complex subunit organization	8	0.00556	ENSP00000298556,ENSP00000339027,ENSP00000346001,ENSP00000346022,ENSP00000346037,ENSP00000375073,ENSP00000433821,ENSP00000451560	EID2,HPRT1,RPL3,RPL9,RPLP0,RPLP1,RPS3,TUBB3
GO.0043170	macromolecule metabolic process	16	0.00731	ENSP00000229239,ENSP00000230354,ENSP00000330054,ENSP00000337473,ENSP00000339027,ENSP00000344818,ENSP00000346001,ENSP00000346022,ENSP00000346037,ENSP00000349960,ENSP00000359531,ENSP00000367207,ENSP00000375073,ENSP00000375844,ENSP00000433821,ENSP00000451560	ACTB,CAPN10,EEF1A1,EID2,GAPDH,GTF2B,MYC,RPL3,RPL9,RPLP0,RPLP1,RPS3,TBP,TUBB3,UBC,ZNF324B
GO.1901575	organic substance catabolic process	8	0.00829	ENSP00000229239,ENSP00000298556,ENSP00000339027,ENSP00000344818,ENSP00000346001,ENSP00000346022,ENSP00000346037,ENSP00000433821	GAPDH,HPRT1,RPL3,RPL9,RPLP0,RPLP1,RPS3,UBC
GO.0044238	primary metabolic process	17	0.00837	ENSP00000229239,ENSP00000230354,ENSP00000298556,ENSP00000330054,ENSP00000337473,ENSP00000339027,ENSP00000344818,ENSP00000346001,ENSP00000346022,ENSP00000346037,ENSP00000349960,ENSP00000359531,ENSP00000367207,ENSP00000375073,ENSP00000375844,ENSP00000433821,ENSP00000451560	ACTB,CAPN10,EEF1A1,EID2,GAPDH,GTF2B,HPRT1,MYC,RPL3,RPL9,RPLP0,RPLP1,RPS3,TBP,TUBB3,UBC,ZNF324B
GO.0006807	nitrogen compound metabolic process	14	0.00911	ENSP00000229239,ENSP00000230354,ENSP00000300408,ENSP00000330054,ENSP00000337473,ENSP00000339027,ENSP00000344818,ENSP00000346001,ENSP00000346022,ENSP00000346037,ENSP00000359531,ENSP00000367207,ENSP00000375073,ENSP00000433821	EEF1A1,EID2,GAPDH,GTF2B,MYC,PHB,RPL3,RPL9,RPLP0,RPLP1,RPS3,TBP,UBC,ZNF324B
GO.0016043	cellular component organization	13	0.00911	ENSP00000229239,ENSP00000300408,ENSP00000339027,ENSP00000344635,ENSP00000344818,ENSP00000346001,ENSP00000346022,ENSP00000346037,ENSP00000349960,ENSP00000367207,ENSP00000375073,ENSP00000375844,ENSP00000433821	ACTB,CAPN10,CCNG1,EID2,GAPDH,MYC,PHB,RPL3,RPL9,RPLP0,RPLP1,RPS3,UBC
GO.0044265	cellular macromolecule catabolic process	6	0.0126	ENSP00000339027,ENSP00000344818,ENSP00000346001,ENSP00000346022,ENSP00000346037,ENSP00000433821	RPL3,RPL9,RPLP0,RPLP1,RPS3,UBC
GO.0044260	cellular macromolecule metabolic process	15	0.014	ENSP00000229239,ENSP00000230354,ENSP00000330054,ENSP00000337473,ENSP00000339027,ENSP00000344818,ENSP00000346001,ENSP00000346022,ENSP00000346037,ENSP00000349960,ENSP00000359531,ENSP00000367207,ENSP00000375073,ENSP00000433821,ENSP00000451560	ACTB,EEF1A1,EID2,GAPDH,GTF2B,MYC,RPL3,RPL9,RPLP0,RPLP1,RPS3,TBP,TUBB3,UBC,ZNF324B
GO.0097285	cell-type specific apoptotic process	3	0.0171	ENSP00000229239,ENSP00000367207,ENSP00000375844	CAPN10,GAPDH,MYC
GO.0006367	transcription initiation from RNA polymerase II promoter	4	0.0188	ENSP00000230354,ENSP00000344818,ENSP00000359531,ENSP00000367207	GTF2B,MYC,TBP,UBC
GO.0070887	cellular response to chemical stimulus	9	0.0194	ENSP00000229239,ENSP00000300408,ENSP00000330054,ENSP00000344818,ENSP00000346001,ENSP00000367207,ENSP00000375073,ENSP00000375844,ENSP00000443194	CAPN10,EEF1A1,EID2,GAPDH,MYC,NAT1,PHB,RPL3,UBC
GO.0071310	cellular response to organic substance	8	0.0279	ENSP00000229239,ENSP00000300408,ENSP00000330054,ENSP00000344818,ENSP00000346001,ENSP00000367207,ENSP00000375073,ENSP00000375844	CAPN10,EEF1A1,EID2,GAPDH,MYC,PHB,RPL3,UBC
GO.0010033	response to organic substance	9	0.0313	ENSP00000229239,ENSP00000298556,ENSP00000300408,ENSP00000330054,ENSP00000344818,ENSP00000346001,ENSP00000367207,ENSP00000375073,ENSP00000375844	CAPN10,EEF1A1,EID2,GAPDH,HPRT1,MYC,PHB,RPL3,UBC
GO.0044237	cellular metabolic process	16	0.0343	ENSP00000229239,ENSP00000230354,ENSP00000330054,ENSP00000337473,ENSP00000339027,ENSP00000344818,ENSP00000346001,ENSP00000346022,ENSP00000346037,ENSP00000349960,ENSP00000359531,ENSP00000367207,ENSP00000375073,ENSP00000433821,ENSP00000443194,ENSP00000451560	ACTB,EEF1A1,EID2,GAPDH,GTF2B,MYC,NAT1,RPL3,RPL9,RPLP0,RPLP1,RPS3,TBP,TUBB3,UBC,ZNF324B
GO.0051172	negative regulation of nitrogen compound metabolic process	7	0.0353	ENSP00000229239,ENSP00000230354,ENSP00000300408,ENSP00000344818,ENSP00000367207,ENSP00000375073,ENSP00000433821	EID2,GAPDH,MYC,PHB,RPS3,TBP,UBC
GO.0044248	cellular catabolic process	7	0.0382	ENSP00000298556,ENSP00000339027,ENSP00000344818,ENSP00000346001,ENSP00000346022,ENSP00000346037,ENSP00000433821	HPRT1,RPL3,RPL9,RPLP0,RPLP1,RPS3,UBC

## Sheet: Molecular Function (GO)
#pathway ID	pathway description	observed gene count	false discovery rate	matching proteins in your network (IDs)	matching proteins in your network (labels)
GO.0003735	structural constituent of ribosome	5	0.000608	ENSP00000339027,ENSP00000346001,ENSP00000346022,ENSP00000346037,ENSP00000433821	RPL3,RPL9,RPLP0,RPLP1,RPS3
GO.0005198	structural molecule activity	7	0.00166	ENSP00000339027,ENSP00000346001,ENSP00000346022,ENSP00000346037,ENSP00000349960,ENSP00000433821,ENSP00000451560	ACTB,RPL3,RPL9,RPLP0,RPLP1,RPS3,TUBB3

## Sheet: Cellular Component (GO)
#pathway ID	pathway description	observed gene count	false discovery rate	matching proteins in your network (IDs)	matching proteins in your network (labels)
GO.0022626	cytosolic ribosome	5	4.14e-05	ENSP00000339027,ENSP00000346001,ENSP00000346022,ENSP00000346037,ENSP00000433821	RPL3,RPL9,RPLP0,RPLP1,RPS3
GO.0022625	cytosolic large ribosomal subunit	4	9.08e-05	ENSP00000339027,ENSP00000346001,ENSP00000346022,ENSP00000346037	RPL3,RPL9,RPLP0,RPLP1
GO.0044391	ribosomal subunit	5	9.08e-05	ENSP00000339027,ENSP00000346001,ENSP00000346022,ENSP00000346037,ENSP00000433821	RPL3,RPL9,RPLP0,RPLP1,RPS3
GO.0005829	cytosol	13	0.000236	ENSP00000229239,ENSP00000298556,ENSP00000330054,ENSP00000339027,ENSP00000344818,ENSP00000346001,ENSP00000346022,ENSP00000346037,ENSP00000349960,ENSP00000367207,ENSP00000375844,ENSP00000433821,ENSP00000443194	ACTB,CAPN10,EEF1A1,GAPDH,HPRT1,MYC,NAT1,RPL3,RPL9,RPLP0,RPLP1,RPS3,UBC
GO.0005925	focal adhesion	6	0.000236	ENSP00000339027,ENSP00000346001,ENSP00000346022,ENSP00000346037,ENSP00000349960,ENSP00000433821	ACTB,RPL3,RPL9,RPLP0,RPLP1,RPS3
GO.0030529	ribonucleoprotein complex	7	0.000249	ENSP00000229239,ENSP00000339027,ENSP00000346001,ENSP00000346022,ENSP00000346037,ENSP00000349960,ENSP00000433821	ACTB,GAPDH,RPL3,RPL9,RPLP0,RPLP1,RPS3
GO.0005634	nucleus	16	0.00257	ENSP00000229239,ENSP00000230354,ENSP00000300408,ENSP00000330054,ENSP00000337473,ENSP00000339027,ENSP00000344635,ENSP00000344818,ENSP00000346001,ENSP00000346022,ENSP00000349960,ENSP00000359531,ENSP00000367207,ENSP00000375073,ENSP00000433821,ENSP00000451560	ACTB,CCNG1,EEF1A1,EID2,GAPDH,GTF2B,MYC,PHB,RPL3,RPL9,RPLP0,RPS3,TBP,TUBB3,UBC,ZNF324B
GO.0044428	nuclear part	12	0.00357	ENSP00000229239,ENSP00000230354,ENSP00000300408,ENSP00000330054,ENSP00000344818,ENSP00000346001,ENSP00000346022,ENSP00000349960,ENSP00000359531,ENSP00000367207,ENSP00000375073,ENSP00000433821	ACTB,EEF1A1,EID2,GAPDH,GTF2B,MYC,PHB,RPL3,RPL9,RPS3,TBP,UBC
GO.0044424	intracellular part	20	0.00823	ENSP00000229239,ENSP00000230354,ENSP00000298556,ENSP00000300408,ENSP00000337473,ENSP00000339027,ENSP00000344635,ENSP00000344818,ENSP00000346001,ENSP00000346022,ENSP00000346037,ENSP00000349960,ENSP00000350934,ENSP00000359531,ENSP00000367207,ENSP00000375073,ENSP00000375844,ENSP00000433821,ENSP00000443194,ENSP00000451560	ACTB,CAPN10,CCNG1,EID2,GAPDH,GTF2B,HPRT1,MYC,NAT1,PHB,RABEP2,RPL3,RPL9,RPLP0,RPLP1,RPS3,TBP,TUBB3,UBC,ZNF324B
GO.0005622	intracellular	20	0.00862	ENSP00000229239,ENSP00000230354,ENSP00000298556,ENSP00000300408,ENSP00000337473,ENSP00000339027,ENSP00000344635,ENSP00000344818,ENSP00000346001,ENSP00000346022,ENSP00000346037,ENSP00000349960,ENSP00000350934,ENSP00000359531,ENSP00000367207,ENSP00000375073,ENSP00000375844,ENSP00000433821,ENSP00000443194,ENSP00000451560	ACTB,CAPN10,CCNG1,EID2,GAPDH,GTF2B,HPRT1,MYC,NAT1,PHB,RABEP2,RPL3,RPL9,RPLP0,RPLP1,RPS3,TBP,TUBB3,UBC,ZNF324B
GO.0005730	nucleolus	6	0.00862	ENSP00000330054,ENSP00000346001,ENSP00000346022,ENSP00000359531,ENSP00000367207,ENSP00000433821	EEF1A1,GTF2B,MYC,RPL3,RPL9,RPS3
GO.0031981	nuclear lumen	11	0.00862	ENSP00000230354,ENSP00000300408,ENSP00000330054,ENSP00000344818,ENSP00000346001,ENSP00000346022,ENSP00000349960,ENSP00000359531,ENSP00000367207,ENSP00000375073,ENSP00000433821	ACTB,EEF1A1,EID2,GTF2B,MYC,PHB,RPL3,RPL9,RPS3,TBP,UBC
GO.0043232	intracellular non-membrane-bounded organelle	11	0.00862	ENSP00000229239,ENSP00000230354,ENSP00000339027,ENSP00000346001,ENSP00000346022,ENSP00000346037,ENSP00000349960,ENSP00000359531,ENSP00000367207,ENSP00000433821,ENSP00000451560	ACTB,GAPDH,GTF2B,MYC,RPL3,RPL9,RPLP0,RPLP1,RPS3,TBP,TUBB3
GO.0070062	extracellular exosome	10	0.00862	ENSP00000229239,ENSP00000298556,ENSP00000300408,ENSP00000339027,ENSP00000344818,ENSP00000346001,ENSP00000346037,ENSP00000349960,ENSP00000433821,ENSP00000451560	ACTB,GAPDH,HPRT1,PHB,RPL3,RPLP0,RPLP1,RPS3,TUBB3,UBC
GO.0043227	membrane-bounded organelle	19	0.00983	ENSP00000229239,ENSP00000230354,ENSP00000298556,ENSP00000300408,ENSP00000337473,ENSP00000339027,ENSP00000344635,ENSP00000344818,ENSP00000346001,ENSP00000346022,ENSP00000346037,ENSP00000349960,ENSP00000350934,ENSP00000359531,ENSP00000367207,ENSP00000375073,ENSP00000375844,ENSP00000433821,ENSP00000451560	ACTB,CAPN10,CCNG1,EID2,GAPDH,GTF2B,HPRT1,MYC,PHB,RABEP2,RPL3,RPL9,RPLP0,RPLP1,RPS3,TBP,TUBB3,UBC,ZNF324B
GO.0043231	intracellular membrane-bounded organelle	18	0.0132	ENSP00000229239,ENSP00000230354,ENSP00000300408,ENSP00000330054,ENSP00000337473,ENSP00000339027,ENSP00000344635,ENSP00000344818,ENSP00000346001,ENSP00000346022,ENSP00000349960,ENSP00000350934,ENSP00000359531,ENSP00000367207,ENSP00000375073,ENSP00000375844,ENSP00000433821,ENSP00000451560	ACTB,CAPN10,CCNG1,EEF1A1,EID2,GAPDH,GTF2B,MYC,PHB,RABEP2,RPL3,RPL9,RPLP0,RPS3,TBP,TUBB3,UBC,ZNF324B
GO.0043209	myelin sheath	3	0.0276	ENSP00000300408,ENSP00000330054,ENSP00000349960	ACTB,EEF1A1,PHB
GO.0043229	intracellular organelle	18	0.031	ENSP00000229239,ENSP00000230354,ENSP00000300408,ENSP00000337473,ENSP00000339027,ENSP00000344635,ENSP00000344818,ENSP00000346001,ENSP00000346022,ENSP00000346037,ENSP00000349960,ENSP00000350934,ENSP00000359531,ENSP00000367207,ENSP00000375073,ENSP00000375844,ENSP00000433821,ENSP00000451560	ACTB,CAPN10,CCNG1,EID2,GAPDH,GTF2B,MYC,PHB,RABEP2,RPL3,RPL9,RPLP0,RPLP1,RPS3,TBP,TUBB3,UBC,ZNF324B

## Sheet: KEGG pathway
#pathway ID	pathway description	observed gene count	false discovery rate	matching proteins in your network (IDs)	matching proteins in your network (labels)
3010	Ribosome	5	4.78e-05	ENSP00000339027,ENSP00000346001,ENSP00000346022,ENSP00000346037,ENSP00000433821	RPL3,RPL9,RPLP0,RPLP1,RPS3
