# Supplementary material for: Reference Gene Validation via RT–qPCR for Human iPSC-Derived Neural Stem Cells and Neural Progenitors
Source: Mol Neurobiol. 2019 Mar 29;56(10):6820–32. doi: 10.1007/s12035-019-1538-x (PMC6728297; doi:10.1007/s12035-019-1538-x)
Supplement: Supplementary file 4 — Reference gene ranking order in hiPSC-derived neural stem cells and neural progenitors in the form of a heat map. Columns in the heat map represent tested genes, and the rows represent methods for gene validation. Colour intensity values correspond to order in the ranking. (XLSX 12 kb) [file 12035_2019_1538_MOESM3_ESM.xlsx]

## Sheet: Arkusz1
			NSC						eNP						NP						NSC+eNP+ NP
	ΔCt	BK	gN	NF	CR		ΔCt	BK	gN	NF	CR		ΔCt	BK	gN	NF	CR		ΔCt	BK	gN	NF	CR		Legend
ACTB	11	12	11	11	11		16	16	16	16	16		15	15	15	15	15		12	11	10	13	11		1
CAPN10	6	6	6	6	6		14	2	14	14	12		1	4	5	1	1		10	3	12	8	8		2
CCNG1	14	15	14	14	14		13	15	13	13	15		16	16	16	16	16		13	12	9	14	12		3
EEF1A1	3	4	4	3	3		8	12	7	8	11		13	14	14	11	14		7	7	5	9	6		4
EID2	10	8	10	10	10		7	9	8	7	9		8	13	9	6	10		4	6	8	2	4		5
GAPDH	7	10	9	7	8		5	11	6	5	5		4	6	7	4	6		5	5	4	6	5		6
HPRT1	16	11	16	16	15		12	14	12	12	14		7	12	10	5	9		9	9	7	10	10		7
MYC	15	16	15	15	16		15	1	15	15	8		5	1	3	9	3		16	15	16	16	16		8
NAT1	5	3	5	5	5		11	4	11	11	10		10	11	12	10	12		8	8	11	5	9		9
PHB	12	14	12	12	12		4	5	4	4	4		9	9	11	7	11		15	16	15	15	15		10
RABEP2	13	13	13	13	13		1	6	3	2	2		6	8	8	8	8		14	14	14	12	14		11
RPLP0	1	2	1	1	1		6	10	5	6	6		11	3	1	13	5		3	4	1	4	3		12
TBP	8	9	8	8	9		3	7	1	3	3		3	5	6	3	4		1	2	3	1	1		13
TUBB3	2	1	1	2	2		9	13	9	9	13		14	10	13	14	13		6	10	6	7	7		14
UBC	4	5	3	4	4		2	8	1	1	1		12	7	1	12	7		2	1	1	3	2		15
ZNF324B	9	7	7	9	7		10	3	10	10	7		2	2	4	2	2		11	13	13	11	13		16
