# Supplementary material for: Reference Gene Validation via RT–qPCR for Human iPSC-Derived Neural Stem Cells and Neural Progenitors
Source: Mol Neurobiol. 2019 Mar 29;56(10):6820–32. doi: 10.1007/s12035-019-1538-x (PMC6728297; doi:10.1007/s12035-019-1538-x)
Supplement: Supplementary file 5 — Reference gene expression stability values in hiPSC-derived neural stem cells and neural progenitors in the form of a heat map. Columns in the heat map represent tested genes, and the rows represent cell line. Colour intensity values correspond to expression stability value for each method. (XLSX 14 kb) [file 12035_2019_1538_MOESM4_ESM.xlsx]

## Sheet: Arkusz1
		ΔCt									BK									gN
	NSC	eNP	NP	Σ		Legend				NSC	eNP	NP	Σ		Legend				NSC	eNP	NP	Σ		Legend
ACTB	0.58	2.94	0.92	2.5		0.4			ACTB	0.475	3.352	0.926	1.807		0			ACTB	0.405	1.816	0.742	1.192		0
CAPN10	0.49	2.19	0.65	2.03		0.6			CAPN10	0.195	0.5	0.401	0.785		0.2			CAPN10	0.282	1.557	0.487	1.448		0.2
CCNG1	0.68	2.09	1.01	2.51		0.8			CCNG1	0.5	2.852	1	1.856		0.4			CCNG1	0.474	1.465	0.775	1.097		0.4
EEF1A1	0.43	1.66	0.79	1.9		1			EEF1A1	0.105	2.099	0.741	1.23		0.6			EEF1A1	0.211	0.955	0.709	0.78		0.6
EID2	0.54	1.64	0.76	1.73		1.2			EID2	0.21	1.722	0.667	1.091		0.8			EID2	0.378	1.037	0.594	0.961		0.8
GAPDH	0.51	1.49	0.71	1.74		1.4			GAPDH	0.278	2.037	0.444	1.019		1			GAPDH	0.356	0.857	0.539	0.68		1
HPRT1	0.77	2.04	0.75	1.96		1.6			HPRT1	0.444	2.741	0.667	1.312		1.2			HPRT1	0.544	1.387	0.624	0.9		1.2
MYC	0.75	2.46	0.75	3.24		1.8			MYC	0.593	0.494	0.105	2.926		1.4			MYC	0.511	1.656	0.412	2.163		1.4
NAT1	0.46	1.94	0.78	1.95		2			NAT1	0.105	1.173	0.654	1.278		1.6			NAT1	0.24	1.278	0.666	1.345		1.6
PHB	0.58	1.44	0.77	3.17		2.2			PHB	0.494	1.333	0.574	3.319		1.8			PHB	0.426	0.655	0.649	2.009		1.8
RABEP2	0.63	1.36	0.75	2.62		2.4			RABEP2	0.475	1.407	0.494	2.774		2			RABEP2	0.446	0.598	0.558	1.81		2
RPL0	0.4	1.51	0.79	1.73		2.6			RPL0	0	1.57	0.401	0.794		2.2			RPL0	0	0.797	0.323	0.584		2.2
TBP	0.51	1.41	0.7	1.66		2.8			TBP	0.278	1.519	0.404	0.753		2.4			TBP	0.333	0.583	0.525	0.638		2.4
TUBB3	0.4	1.73	0.82	1.8		3			TUBB3	0	2.593	0.645	1.321		2.6			TUBB3	0	1.108	0.69	0.838
UBC	0.45	1.37	0.79	1.7		3.2			UBC	0.105	1.685	0.475	0.744		2.8			UBC	0.157	0.583	0.323	0.584
ZNF324B	0.52	1.78	0.67	2.39					ZNF324B	0.195	0.833	0.37	2.14		3			ZNF324B	0.311	1.198	0.468	1.639
															3.2
															3.4
		NF									CR
	NSC	eNP	NP	Σ		Legend				NSC	eNP	NP	Σ		Legend
ACTB	0.426	2.832	0.767	2.223		0.2			ACTB	11.24	16	15	11.45		1
CAPN10	0.305	1.996	0.312	1.201		0.4			CAPN10	6	8.61	2.11	7.33		2
CCNG1	0.573	1.788	0.879	2.289		0.6			CCNG1	14.24	13.47	16	11.84		3
EEF1A1	0.178	0.983	0.565	1.359		0.8			EEF1A1	3.46	8.56	12.94	6.85		4
EID2	0.395	0.967	0.519	0.669		1			EID2	9.46	7.71	8.66	4.43		5
GAPDH	0.315	0.657	0.474	1.047		1.2			GAPDH	8.15	6.37	5.09	4.95		6
HPRT1	0.684	1.692	0.511	1.405		1.4			HPRT1	14.57	12.47	8.05	8.68		7
MYC	0.65	2.297	0.549	3.054		1.6			MYC	15.24	7.62	3.41	15.74		8
NAT1	0.252	1.599	0.553	1.024		1.8			NAT1	4.4	8.54	10.72	7.7		9
PHB	0.431	0.627	0.521	2.953		2			PHB	12.47	4.23	8.89	15.24		10
RABEP2	0.523	0.337	0.53	2.213		2.2			RABEP2	13	2.45	7.44	13.47		11
RPL0	0.116	0.705	0.601	0.968		2.4			RPL0	1.19	6.51	4.55	2.63		12
TBP	0.336	0.429	0.456	0.639		2.6			TBP	8.24	2.82	4.05	1.57		13
TUBB3	0.116	1.153	0.601	1.084		2.8			TUBB3	1.41	9.87	12.63	7.09		14
UBC	0.235	0.302	0.596	0.848		3			UBC	3.94	2	5.63	1.57		15
ZNF324B	0.356	1.379	0.385	1.89		3.2			ZNF324B	7.94	7.4	2.38	11.96		16
